# Supplementary material for: Versatile synthesis of metal-compound based mesoporous Janus nanoparticles
Source: Nat Commun. 2023 Jul 17;14:4249. doi: 10.1038/s41467-023-40017-2 (PMC10352278; doi:10.1038/s41467-023-40017-2)
Supplement: Supplementary file 4 — Supplementary Data 1 [file 41467_2023_40017_MOESM4_ESM.txt]

#H2O on SiO2
     14        1.697034   -0.558526   -0.008495
      8        2.025838    1.270629   -0.108921
      8        2.397210   -1.268634   -1.268765
      8       -0.000709   -0.610015   -0.053854
     14       -1.698247   -0.554926   -0.016502
      8        2.309358   -0.764098    1.484462
      8       -2.023495    1.278236   -0.053934
      8       -2.393824   -1.219708   -1.303696
      8       -2.319318   -0.809628    1.465526
      1        2.260142    1.279018    0.832074
      1       -2.262572    1.249996    0.885592
      8        0.005934    3.132789   -0.270622
      1       -0.752901    2.492819   -0.226497
      1        0.764362    2.489926   -0.262774

#H2O on PMO
    14         2.470931   -0.463705   -0.009348
     6         0.585621   -0.686868    0.516539
     8         3.383191   -0.298875    1.325047
     8         2.408073    1.310749   -0.512998
     8         2.946745   -1.379873   -1.238146
     6        -0.586048   -0.686969   -0.517960
    14        -2.470888   -0.463769    0.009259
     8        -3.384141   -0.297030   -1.324316
     8        -2.407083    1.310243    0.514592
     8        -2.946120   -1.381313    1.237185
     1         0.396908    0.124413    1.237998
     1         0.500273   -1.603812    1.128612
     1         2.875076    1.594836    0.286875
     1        -0.500761   -1.603898   -1.130073
     1        -0.397846    0.124504   -1.239321
     1        -2.875481    1.594680   -0.284369
     8        -0.000183    2.808002   -0.000141
     1        -0.751801    2.210717    0.217813
     1         0.751743    2.210995   -0.217549
