# Supplementary material for: Versatile synthesis of metal-compound based mesoporous Janus nanoparticles
Source: Nat Commun. 2023 Jul 17;14:4249. doi: 10.1038/s41467-023-40017-2 (PMC10352278; doi:10.1038/s41467-023-40017-2)
Supplement: Supplementary file 5 — Supplementary Data 2 [file 41467_2023_40017_MOESM5_ESM.txt]

 # [Ni(OH)(H2O)3]+ on SiO2
  14           0        1.952693   -1.447364   -0.001792
  14           0        1.519103    1.686892    0.045373
  28           0       -2.221802   -0.134219    0.009392
   8           0       -1.016365   -0.119047    1.334905
   8           0       -1.048949   -0.169736   -1.434089
   8           0       -3.431595   -0.088980    1.452569
   8           0       -3.607820   -0.076734   -1.293795
   1           0       -0.451346   -0.900064    1.431447
   1           0       -0.397286   -0.911265   -1.476110
   1           0       -0.510639    0.663840   -1.530591
   1           0       -2.751062   -0.117560    2.154777
   1           0       -4.008527    0.666993    1.592397
   1           0       -4.416422   -0.587452   -1.214746
   1           0       -3.271225   -0.125773   -2.193845
   8           0        3.374290   -2.216224   -0.061803
   8           0        0.930211   -1.882692   -1.243481
   1           0        0.959885   -2.786080   -1.563084
   8           0        1.153958   -1.925718    1.351933
   8           0        2.692430    2.788773   -0.118381
   1           0        3.076409    3.232419    0.636977
   8           0        2.083607    0.152868   -0.109824
   8           0        0.547004    1.854002   -1.308543
   1           0        0.635948    2.652698   -1.830161
   8           0        0.693730    1.861758    1.417063
   1           0       -0.009817    1.182877    1.571788
   1           0        4.146348   -1.852137   -0.494268
   1           0        1.639039   -2.139914    2.149868

 # [Ni(OH)(H2O)3]+ on PMO
   14           0        1.526522    2.028248    0.084786
    6           0       -0.132134    1.388431    0.634001
    8           0        2.645467    1.345509    1.123968
    8           0        1.670312    3.648428   -0.021966
    8           0        2.007938    1.406551   -1.371811
    6           0       -1.120156    1.140969   -0.520014
   14           0       -2.785093    0.536725    0.020072
    8           0       -2.488697   -0.907319    0.849122
    8           0       -3.621629    1.550429    0.999216
    8           0       -3.762522    0.202252   -1.238768
    1           0       -0.547607    2.091323    1.367969
    1           0        0.037959    0.463973    1.197900
    1           0        3.468865    1.814194    1.277792
    1           0        1.263709    4.272649    0.577326
    1           0        1.610298    1.690337   -2.195308
    1           0       -0.698398    0.422681   -1.235722
    1           0       -1.297479    2.063981   -1.086405
    1           0       -3.244399   -1.286297    1.305655
    1           0       -3.289893    1.914169    1.817966
    1           0       -4.588063    0.667131   -1.373085
   28           0        0.921759   -1.838067   -0.128190
    8           0        0.473823   -1.400049   -1.790293
    8           0       -0.764654   -2.644697   -0.041226
    8           0        2.568015   -0.962727   -0.265192
    8           0        1.254002   -2.364303    1.687834
    1           0        1.061660   -1.724842   -2.477430
    1           0       -1.453453   -2.034474    0.341089
    1           0       -0.957819   -2.697229   -0.991013
    1           0        2.500192   -0.369959   -1.040984
    1           0        2.792387   -0.339473    0.456866
    1           0        2.143292   -2.519323    2.013945
    1           0        0.666807   -3.041580    2.033750
