# Supplementary material for: Versatile synthesis of metal-compound based mesoporous Janus nanoparticles
Source: Nat Commun. 2023 Jul 17;14:4249. doi: 10.1038/s41467-023-40017-2 (PMC10352278; doi:10.1038/s41467-023-40017-2)
Supplement: Supplementary file 6 — Supplementary Data 3 [file 41467_2023_40017_MOESM6_ESM.txt]

 # [Y(OH)(H2O)5]2+ on SiO2
       14           0       -1.914972    1.484182   -0.064305
        8           0       -1.034626    2.584127   -0.910601
        8           0       -3.437879    1.537534   -0.556801
        8           0       -1.197902   -0.012907   -0.266951
       14           0       -1.858508   -1.510870   -0.053053
        8           0       -1.610589    1.743920    1.531109
        8           0       -1.040888   -2.600789   -0.969857
        8           0       -1.487304   -1.872427    1.501478
        8           0       -3.433141   -1.345311   -0.408496
        1           0       -1.384576    2.964479   -1.720068
        1           0       -4.018641    0.771298   -0.558532
        1           0       -2.041077    2.452445    2.015411
        1           0       -1.222901   -2.733439   -1.903157
        1           0       -1.838899   -2.629240    1.974104
        1           0       -4.091139   -2.041231   -0.450707
       39           0        1.607156    0.018202   -0.157695
        8           0        1.382523   -2.292804    0.116373
        8           0        1.356398    2.311318    0.102415
        8           0        3.757310   -0.047795   -1.088020
        8           0        0.454247    0.011940    1.997743
        8           0        1.279969   -0.009591   -2.149515
        8           0        3.043512    0.083362    1.758006
        1           0        0.660763   -2.727676   -0.378058
        1           0        1.927709   -2.951581    0.552052
        1           0        1.862318    2.982880    0.564419
        1           0        0.601480    2.719884   -0.374347
        1           0        4.699023   -0.066331   -0.903931
        1           0        3.606394   -0.062923   -2.040978
        1           0       -0.097004   -0.780261    2.130882
        1           0       -0.162985    0.760725    2.111951
        1           0        0.958926    0.065611   -3.044197
        1           0        3.964066    0.127782    2.025407
        1           0        2.473146    0.086751    2.537779

 # [Y(OH)(H2O)5]2+ on PMO 
      14           0        2.957253   -1.869044    0.059933
       6           0        2.718810   -0.103142    0.573042
       8           0        3.028546   -2.733417    1.436217
       8           0        4.118986   -2.168285   -1.045169
       8           0        1.585774   -2.285880   -0.847030
       6           0        2.302026    0.808359   -0.592032
      14           0        1.731475    2.496548   -0.089414
       8           0        0.977945    2.420171    1.403731
       8           0        2.783275    3.714535    0.081844
       8           0        0.502062    2.871275   -1.171160
       1           0        3.640337    0.255236    1.044385
       1           0        1.970520   -0.090489    1.373312
       1           0        3.311877   -3.645800    1.501249
       1           0        5.060353   -2.198943   -0.878111
       1           0        1.776230   -2.758694   -1.662089
       1           0        1.488222    0.345352   -1.162674
       1           0        3.120157    0.905904   -1.315260
       1           0        1.314856    2.984630    2.104686
       1           0        3.539310    3.931713   -0.462089
       1           0        0.278939    3.795260   -1.313113
      39           0       -2.293763   -0.343202    0.154535
       8           0       -0.820272   -2.109837    0.014481
       8           0       -4.181292    1.032458   -0.234563
       8           0       -3.133077   -1.462050   -1.782225
       8           0       -1.121355    0.906069    1.690779
       8           0       -3.393494   -1.193692    1.595721
       8           0       -1.259016    0.966506   -1.526049
       1           0       -0.949356   -2.838274    0.629027
       1           0        0.111058   -2.185680   -0.361469
       1           0       -4.315474    1.837157   -0.742234
       1           0       -4.931724    0.909929    0.355767
       1           0       -4.018687   -1.357998   -2.142544
       1           0       -2.818848   -2.341600   -2.012125
       1           0       -1.355907    0.779587    2.614547
       1           0       -0.340484    1.521952    1.638016
       1           0       -3.925364   -1.622235    2.262785
       1           0       -1.333684    0.739271   -2.456532
       1           0       -0.637447    1.739416   -1.448332
